# Supplementary material for: Comparison of Genetic Structure of Epixylic Liverwort Crossocalyx hellerianus between Central European and Fennoscandian Populations
Source: PLoS One. 2015 Jul 17;10(7):e0133134. doi: 10.1371/journal.pone.0133134 (PMC4505853; doi:10.1371/journal.pone.0133134)
Supplement: S2 File — Abbreviations of localities correspond to Table 1. Samples within each population were numbered, and individuals collected within a single patch were indexed by letters A-F. Missing data were assigned as ‘-1’. (XLSX) [file pone.0133134.s006.xlsx]

## Sheet: S2_File
Flanking region [bp]		124	226	362	456	189	146	281	149	206
Sample code	Log number	GT480	CA348	TG276	TC13	GT6	AC16	AC79	AC503	GT206
G1	1	-1	246	412	518	-1	168	327	175	232
G1-C	1	154	246	412	518	205	168	327	175	232
G1-D	1	154	246	412	518	205	168	327	175	232
G2	1	-1	246	414	504	-1	170	329	175	250
G2-C	1	152	246	414	504	-1	170	329	175	250
G2-D	1	152	246	414	504	-1	170	329	175	250
G3	2	154	246	414	508	-1	168	333	183	230
G3-D	2	154	246	414	508	-1	168	333	183	230
G3-E	2	154	246	414	508	-1	168	333	183	230
G4	2	154	246	414	508	209	168	333	183	230
G4-B	2	154	246	414	508	-1	168	333	183	230
G4-C	2	-1	246	414	508	-1	168	333	183	230
G5	3	154	246	414	508	209	168	333	183	230
G5-B	3	154	246	414	508	-1	168	333	183	230
G5-C	3	154	246	414	508	205	168	333	183	230
G6-B	3	154	246	414	508	-1	168	333	183	230
G6-C	3	154	246	414	508	-1	168	333	183	230
G7-E	3	154	246	414	508	209	168	333	183	230
G7-F	3	154	246	414	508	-1	168	333	183	230
G8	3	154	246	414	508	209	168	333	183	230
G8-E	3	156	268	414	504	-1	168	329	183	248
G8-F	3	154	246	414	508	209	168	333	183	230
G9-C	3	154	246	414	508	-1	168	333	173	230
G9-D	3	154	246	414	508	-1	168	333	183	230
K1	1	154	280	388	516	219	170	333	183	230
K1-B	1	154	-1	388	516	213	170	333	183	230
K1-C	1	150	246	396	494	213	168	307	183	232
K2	1	154	282	398	514	219	168	321	183	232
K2-B	1	156	250	388	514	219	168	335	173	232
K2-C	1	156	250	388	514	219	168	335	173	232
K3	1	154	258	392	510	225	158	331	175	232
K4	1	154	246	388	508	219	168	323	183	232
K5	1	154	252	414	518	219	168	333	175	232
K6	1	156	262	418	494	209	168	323	175	232
K7	1	154	258	392	510	209	168	331	175	232
K8	1	154	246	388	512	209	168	329	183	232
K9	1	154	246	388	512	209	168	329	183	232
K10	1	154	246	388	512	209	168	329	183	232
K11	1	152	246	414	496	207	168	351	183	232
K12	1	154	282	388	498	219	168	323	183	230
K13	1	154	304	388	516	219	168	333	183	232
K14	2	152	294	416	506	221	168	323	175	232
K14-B	2	152	294	416	506	-1	168	323	175	232
K14-C	2	154	246	388	500	-1	168	329	173	232
K15	2	154	288	388	514	205	168	329	173	232
K15-C	2	152	296	416	500	225	168	323	175	232
K15-D	2	152	-1	416	-1	-1	168	323	175	232
K16	2	154	246	388	512	209	168	341	183	234
K17	2	156	250	388	514	213	168	335	173	232
K18	3	154	246	388	508	209	168	323	183	232
K19	3	154	304	388	516	221	168	333	183	232
K19-B	3	154	246	408	-1	221	168	341	183	256
K19-C	3	154	246	388	-1	221	168	333	183	232
K20	3	154	246	388	508	219	168	323	183	232
K20-B	3	154	286	388	488	209	168	323	175	254
K20-C	3	154	246	390	520	209	168	357	173	234
K21	3	154	248	388	510	225	168	333	175	232
K22	3	154	264	388	494	209	168	333	175	230
K23	4	154	286	388	488	225	168	331	173	230
K24	4	154	284	388	508	209	168	355	183	232
K25	4	156	290	424	502	221	168	323	183	230
K26	4	152	296	388	488	209	168	325	175	226
K27	4	154	282	410	520	225	168	325	175	230
K29	5	154	282	388	500	219	168	329	183	234
K30	5	154	246	388	518	225	168	323	173	230
K31	5	154	246	390	508	219	168	337	177	234
K32	5	154	246	390	508	219	168	337	177	234
K33	5	154	258	388	510	237	170	351	175	230
K34	6	154	276	388	494	225	168	327	175	228
K35	6	154	246	388	528	209	168	349	175	232
K36	6	154	276	388	502	209	168	327	175	260
K37	6	154	276	388	498	227	168	329	183	232
K38	6	154	254	388	494	209	168	335	175	232
K39	6	154	246	388	506	209	168	341	183	232
K40	6	154	254	388	494	209	168	335	177	232
K41	7	154	266	388	498	231	168	329	173	232
K41-B	7	156	266	388	510	231	168	335	183	232
K41-C	7	154	258	416	508	231	168	323	183	248
K42	7	154	246	408	506	219	168	331	175	230
K42-B	7	154	246	408	506	209	168	331	175	230
K42-D	7	154	246	408	506	219	168	331	175	230
K43	7	154	288	388	496	209	168	333	183	232
K44	7	154	268	388	494	219	168	331	177	230
K45	7	152	246	388	490	219	168	315	183	232
K46	8	154	246	396	516	209	170	351	173	234
K47	8	154	280	388	502	209	168	341	183	232
K48	8	156	246	414	522	-1	168	329	183	230
K49	8	154	246	388	490	209	168	339	183	230
K50	8	154	286	416	524	209	168	329	173	230
M1	1	152	246	416	488	209	172	333	175	232
M1-C	1	152	246	416	488	209	172	333	175	232
M1-E	1	152	246	416	488	209	172	333	175	232
M2	1	152	246	416	488	209	172	333	175	232
M2-D	1	152	246	416	488	209	172	333	175	232
M2-E	1	152	246	416	488	209	172	333	175	232
M3	1	152	246	416	488	209	172	333	175	232
M4	1	152	246	416	488	209	172	333	175	232
M5	1	152	246	416	488	209	172	333	175	232
M6	1	152	246	416	488	209	172	333	175	232
M7	1	152	246	416	488	209	172	333	175	232
M8	1	152	246	416	488	209	172	333	175	232
M9	1	152	246	416	488	209	172	333	175	232
M10	1	152	246	416	488	209	172	333	175	232
M11	2	154	248	414	494	209	170	327	183	230
M11-B	2	154	248	414	494	209	170	327	183	230
M11-D	2	154	248	414	494	-1	170	327	183	230
M12	2	156	246	388	518	-1	168	335	183	230
M12-B	2	156	246	388	518	-1	168	335	183	230
M12-D	2	156	246	388	518	-1	168	335	183	230
N1	1	156	246	388	500	219	168	323	183	232
N1-B	1	156	246	388	500	219	168	323	183	232
N1-C	1	156	246	388	500	219	168	323	183	232
N2	1	156	260	388	506	219	168	321	175	230
N2-B	1	156	-1	388	506	219	168	321	175	230
N2-C	1	156	260	388	506	219	168	321	175	230
N3	1	156	246	388	500	205	168	323	183	232
N4	1	156	246	388	500	205	168	323	183	232
N5	1	156	246	388	500	219	168	323	183	232
N6	2	154	246	388	498	225	168	333	175	232
N7	2	154	246	388	498	225	168	333	175	232
N7-C	2	154	246	388	498	225	168	333	175	232
N7-D	2	154	246	388	498	225	168	333	175	232
N8	2	154	246	388	498	219	168	333	175	232
N8-B	2	154	246	388	498	219	168	333	175	232
N8-C	2	154	246	388	498	219	168	333	175	232
N9	2	154	246	388	498	219	168	333	175	232
N10	3	148	288	388	488	209	168	333	183	232
N11	3	154	288	388	514	205	168	329	183	232
N12	4	148	288	388	-1	209	168	333	183	232
N14	5	156	258	388	508	219	168	333	177	230
N15	5	158	258	388	508	219	168	333	177	230
N16	5	158	258	388	508	217	168	333	177	230
N17	6	154	288	388	496	209	168	307	183	232
N17-B	6	154	288	388	496	209	168	307	183	232
N17-C	6	154	258	408	492	209	168	351	177	250
N18	6	156	270	388	488	219	168	329	175	230
N18-B	6	154	258	384	518	225	168	327	175	232
N18-C	6	154	288	388	498	225	168	307	183	232
N19	7	156	270	388	488	219	168	329	175	230
N20	7	156	270	388	488	209	168	329	175	230
N21	8	156	270	388	488	219	168	329	175	230
N22	8	154	246	388	502	229	168	307	183	232
N23	8	154	246	388	502	229	168	307	183	232
N24	8	154	246	388	502	209	168	307	183	232
N25	8	154	246	388	502	209	168	307	183	232
N26	8	154	246	388	502	229	168	307	183	232
N26-B	8	154	246	388	502	229	168	307	183	232
N26-D	8	154	246	388	502	229	168	307	183	232
N27	8	154	246	388	502	229	168	307	183	232
N27-B	8	154	246	388	502	229	168	307	183	232
N27-C	8	154	246	388	502	229	168	307	183	232
N28	8	154	246	388	502	207	168	327	175	232
P1	1	156	246	414	506	209	168	327	175	230
P1-B	1	156	246	414	506	209	168	327	175	230
P1-D	1	156	246	414	506	209	168	327	175	230
P2	1	148	246	414	504	209	170	327	175	234
P2-C	1	156	246	414	506	209	168	327	175	230
P2-E	1	156	246	414	506	209	168	327	175	230
P3	2	156	266	414	502	209	168	335	173	230
P3-B	2	156	246	414	500	209	168	329	175	256
P3-C	2	154	246	426	510	209	168	331	175	232
P4	2	156	246	414	498	213	168	329	175	256
P4-D	2	156	246	414	506	213	168	327	175	230
P4-E	2	152	266	416	500	213	168	335	175	232
R1	1	156	246	388	508	205	168	329	183	232
R1-A	1	156	246	388	508	205	168	329	183	232
R1-B	1	156	246	388	508	205	168	329	183	232
R2	1	156	246	388	508	205	168	329	183	232
R2-A	1	156	246	388	508	205	168	329	183	232
S1	1	154	260	388	500	209	170	325	183	232
S2	1	154	246	390	502	-1	168	323	177	232
S3	1	154	266	388	516	229	168	323	183	232
S3-B	1	154	266	388	516	229	168	323	183	232
S3-C	1	152	292	388	498	229	168	345	175	230
S4	1	154	282	388	512	219	168	327	183	254
S4-C	1	154	266	388	516	219	168	323	183	232
S4-D	1	154	284	388	-1	219	168	341	175	248
S5	1	154	246	388	510	229	168	331	183	232
S6	1	154	266	388	488	209	168	329	185	232
S7	1	154	266	388	488	213	168	329	185	232
S8	1	152	246	388	498	209	168	335	175	232
S9	1	154	266	388	516	219	168	323	183	232
S10	1	154	252	388	502	229	168	325	183	232
S13	2	154	246	388	488	209	168	335	183	234
S14	2	154	268	388	502	225	168	331	183	232
S16	2	154	286	388	498	209	168	329	179	230
S17	2	154	280	390	488	219	168	331	183	232
S18	2	154	274	390	510	209	168	331	179	232
S19	2	152	292	388	488	209	168	345	183	230
S20	2	154	284	388	506	-1	168	325	183	232
S21	2	154	284	388	536	209	168	331	175	230
S22	2	154	266	388	488	219	168	329	185	232
S23	2	154	246	388	488	209	168	335	183	234
S28	3	154	290	388	502	209	170	325	175	250
S29	3	154	290	410	512	209	168	311	183	234
S30	3	154	290	410	512	219	168	331	183	234
S30-B	3	154	290	410	512	-1	168	331	183	234
S30-C	3	156	246	388	508	209	168	331	173	232
S31	3	156	298	414	494	219	168	319	175	232
S31-B	3	154	292	426	496	-1	168	331	183	230
S31-C	3	156	246	388	512	209	168	311	183	232
S32	3	154	246	388	518	237	168	335	177	230
S33	3	154	274	388	498	-1	168	339	175	232
S34	3	154	284	388	506	209	168	325	183	232
S34-B	3	154	284	388	506	209	168	325	183	232
S34-D	3	154	292	388	508	209	168	317	173	232
S35	3	154	274	388	498	209	168	339	175	232
S35-B	3	154	246	408	-1	207	168	327	183	232
S35-C	3	154	292	388	508	209	168	317	173	232
S37	4	154	246	388	518	219	168	335	177	230
S38	4	154	286	388	514	219	168	333	175	248
S39	4	156	246	388	508	219	168	331	173	232
S40	4	156	246	388	508	209	168	331	173	232
S41	4	156	252	424	518	209	168	331	175	232
S42	4	156	246	388	508	209	168	331	183	230
S44	5	154	292	412	490	219	168	325	175	234
S45	5	154	292	412	490	219	168	325	175	234
S46	5	156	280	388	492	225	170	331	175	230
S47	5	154	290	388	502	209	168	341	183	232
S49	5	154	278	388	510	207	170	329	175	232
S50	6	154	268	388	488	225	168	327	183	232
S51	6	154	272	404	488	209	168	327	175	232
S52	6	154	248	388	494	219	168	323	183	230
S53	6	154	268	388	488	225	168	327	183	232
S54	7	154	278	388	498	209	168	315	183	232
S55	7	154	302	388	508	219	168	329	183	232
S56	7	154	266	388	488	229	168	323	185	232
S57	7	154	268	388	488	219	168	327	183	232
S58	7	160	288	388	500	215	168	327	175	232
S59	7	154	294	388	506	-1	168	321	175	254
S63	8	154	-1	388	504	209	168	341	173	232
S64	8	154	286	388	506	219	168	327	183	248
S65	8	154	246	412	492	209	168	325	177	232
S66	8	152	258	390	492	219	168	309	183	232
S67	8	154	278	388	498	219	168	315	183	232
S67-B	8	154	246	404	496	209	168	329	183	232
S67-C	8	154	246	412	492	215	168	325	177	232
S68	8	154	278	388	498	215	168	315	183	232
S68-B	8	154	246	388	488	209	168	323	183	232
S68-C	8	156	266	388	490	215	168	323	173	232
S69	8	154	278	388	498	219	168	315	183	232
S70	8	154	278	388	498	215	168	315	183	232
S71	8	154	308	388	506	215	168	327	183	230
V1	1	156	264	412	516	219	168	307	175	232
V1-B	1	156	264	412	516	219	168	307	175	232
V1-D	1	154	278	392	498	219	168	325	183	232
V2	1	154	246	388	486	219	168	331	181	234
V2-B	1	156	246	388	498	219	168	329	173	232
V2-D	1	154	246	388	494	219	168	331	173	230
V3	1	154	292	388	502	219	168	323	183	254
V4	1	154	246	412	516	209	168	337	173	232
V5	1	154	292	388	504	209	168	331	177	232
V6	1	154	246	388	532	225	168	331	183	232
V7	1	154	246	412	516	209	168	337	173	232
V8	1	154	246	388	510	209	168	329	183	232
V9	1	154	246	388	512	209	168	331	175	234
V10	1	154	246	388	510	219	168	329	183	232
V11	1	154	246	416	518	-1	168	327	183	232
V12	1	154	246	388	510	219	168	329	183	232
V13	1	154	246	388	508	209	168	339	175	232
V14	1	154	246	388	534	219	168	331	183	232
V15	1	156	264	412	516	219	168	307	175	234
V16	1	154	266	390	504	219	168	331	175	246
V17	1	154	246	388	510	209	168	307	175	234
V18	1	154	246	388	532	219	168	331	183	232
V20	1	154	266	388	492	219	168	323	175	232
V21	1	154	256	388	494	-1	168	329	175	232
V36	2	154	-1	386	494	219	168	327	173	230
V37	2	156	288	388	508	209	168	353	185	232
V38	2	154	248	388	494	219	168	323	173	230
V39	2	156	300	388	488	225	168	335	183	232
V40	2	154	246	388	504	233	168	323	177	232
V41	2	150	246	388	518	225	168	331	173	232
V42	2	154	246	388	498	219	168	331	175	232
V43	3	154	262	388	492	219	168	321	175	232
V44	3	154	288	388	498	209	168	325	173	232
V44-B	3	154	288	388	498	209	168	325	173	232
V44-C	3	154	246	388	500	209	166	331	175	232
V45	3	154	288	388	498	237	168	325	173	232
V45-C	3	154	288	388	498	237	168	325	173	232
V45-D	3	154	248	426	488	237	168	317	173	230
V46	3	154	288	388	498	237	168	325	173	232
V47	3	152	246	414	492	225	168	333	175	230
V48	3	154	248	424	488	219	168	317	173	230
V49	3	154	248	424	488	209	168	317	173	230
V53	4	156	246	422	496	237	168	325	183	230
V54	4	154	248	424	488	219	168	317	173	230
V55	4	154	246	388	504	207	170	323	183	232
V56	4	154	278	388	500	215	168	343	183	230
V57	4	154	246	388	504	225	168	341	175	230
V60	5	154	266	388	502	209	168	343	183	226
V60-B	5	154	290	388	500	209	168	331	183	230
V60-D	5	154	290	388	500	209	168	331	183	230
V61	5	156	246	418	516	219	168	331	183	234
V61-B	5	156	246	418	516	219	168	331	183	234
V61-C	5	154	278	388	500	209	168	343	183	230
V62	5	154	248	388	510	225	168	325	177	232
V63	5	152	246	388	504	209	168	329	183	232
V64	5	154	-1	388	496	219	168	307	173	232
V65	5	154	266	392	512	209	168	323	175	254
V66	6	154	292	418	500	225	168	327	173	230
V67	6	158	246	388	512	225	168	329	175	230
V68	6	154	290	388	492	209	168	323	173	234
V69	6	156	294	388	-1	209	168	339	183	232
V80	7	154	284	388	532	229	168	331	183	232
V81	7	154	248	388	492	209	168	329	177	248
V82	7	154	246	388	504	209	168	329	175	232
V83	7	156	276	388	506	209	168	353	175	232
V83-B	7	154	272	388	500	209	168	329	183	230
V83-C	7	154	246	388	488	209	168	321	175	236
V84	7	154	296	388	496	219	168	333	183	234
V84-B	7	154	270	418	504	219	168	325	175	230
V84-C	7	154	308	388	518	225	168	307	173	248
V85	7	154	246	388	500	233	168	329	177	232
V86	7	154	306	388	492	219	168	327	183	234
V87	7	154	246	388	510	233	168	333	177	230
V88	8	154	262	412	496	219	168	329	183	232
V89	8	152	280	408	504	209	168	327	177	232
V90	8	154	290	416	508	209	168	333	183	232
Y1-B	1	152	314	408	508	-1	168	333	175	232
Y1-C	1	152	314	408	508	-1	168	333	175	232
Y2	2	154	246	388	494	205	168	333	181	234
Y2-E	2	154	246	388	494	205	168	333	181	234
Y2-F	2	154	246	388	494	-1	168	333	181	234
Y3-B	3	156	246	414	518	-1	168	333	175	232
Y3-C	3	156	246	414	518	205	168	333	175	232
Y4-B	4	156	246	416	492	-1	168	339	173	232
Y4-C	4	156	246	416	492	-1	168	339	173	232
Y5-C	5	156	246	416	492	209	168	339	175	232
Y5-D	5	-1	246	416	492	209	168	-1	173	-1
Y6-C	5	150	246	412	518	209	168	319	173	234
Y6-E	5	150	246	412	520	-1	168	319	173	234
Y7	5	154	282	414	516	225	168	333	175	232
Y7-C	5	154	246	388	518	-1	168	345	183	230
Y7-D	5	150	246	412	518	205	168	319	173	234
Z1	stump 1	154	252	418	486	209	168	329	183	230
Z1-B	stump 1	154	252	418	486	209	168	329	183	230
Z1-C	stump 1	154	252	418	486	209	168	329	183	230
Z2	stump 1	154	252	418	486	209	168	329	183	230
Z2-C	stump 1	154	252	418	486	209	168	329	183	230
Z2-D	stump 1	154	252	418	486	209	168	329	183	230
Z3	stump 1	154	280	388	508	207	168	333	183	232
Z4	1	156	246	396	512	215	-1	335	175	232
Z5	1	152	246	412	508	209	172	325	177	236
Z6	1	152	276	388	514	209	168	353	175	232
Z7	1	156	246	416	492	209	170	331	173	232
Z8	1	152	246	412	508	209	172	325	177	236
Z9	1	152	246	412	508	209	172	325	177	236
Z10	1	154	294	414	502	209	168	327	183	248
Z10-B	1	156	290	414	506	209	168	331	173	232
Z10-D	1	154	294	414	502	209	168	327	183	248
Z11	1	154	272	388	510	209	168	325	183	-1
Z11-C	1	152	258	420	510	207	168	331	175	232
Z11-D	1	152	258	420	510	209	168	331	175	232
Z14	2	152	246	412	508	209	172	327	183	230
Z16	2	154	294	414	502	215	168	327	183	248
Z17	2	156	246	412	494	219	168	329	173	232
Z18	3	154	266	424	494	209	168	333	173	232
Z19	3	156	248	408	500	209	168	327	175	232
Z20	3	154	246	416	508	209	170	321	175	234
Z21	3	154	266	424	494	209	168	331	173	232
Z22	3	154	246	412	508	209	168	333	183	232
Z23	3	156	282	418	500	209	168	321	175	232
Z24	3	154	266	424	494	209	168	331	173	232
Z24-C	3	154	266	424	494	209	168	331	173	232
Z24-E	3	154	266	424	494	209	168	331	173	232
Z26	3	156	282	418	500	209	168	321	175	232
Z26-B	3	152	246	388	496	209	170	335	175	232
Z26-D	3	156	246	414	502	209	168	329	175	232
Z27	4	152	246	-1	496	209	172	327	177	232
Z28	4	158	246	418	500	219	168	329	183	232
Z31	4	158	246	418	500	209	168	329	183	232
Z33	4	158	246	418	500	209	168	329	183	232
Z37	5	156	266	418	510	209	170	313	175	232
Z38	5	158	246	418	500	209	168	329	183	232
Z39	5	152	246	-1	504	209	172	331	175	232
Z41	6	154	246	414	508	209	168	333	183	232
Z42	6	152	254	398	504	227	168	349	183	232
Z42-C	6	154	246	414	508	227	168	333	183	232
Z42-D	6	152	246	412	514	-1	168	331	177	230
Z43	6	154	246	414	508	209	168	333	183	232
Z43-C	6	150	246	422	506	209	168	327	177	230
Z43-D	6	154	246	414	508	213	168	333	183	232
Z47	8	156	246	410	500	205	168	337	177	232
Z49	8	154	278	388	506	209	168	345	173	232
Z50	8	154	246	414	500	209	168	337	175	230
Z51	8	154	246	414	502	209	168	337	175	230
Z52	8	154	278	388	506	209	168	345	173	232
Z53	8	156	266	414	506	209	168	337	177	232
Z54	8	152	272	396	516	-1	168	333	173	230
Z55	8	154	246	414	500	225	168	337	175	230
