# Supplementary material for: Comparison of Genetic Structure of Epixylic Liverwort Crossocalyx hellerianus between Central European and Fennoscandian Populations
Source: PLoS One. 2015 Jul 17;10(7):e0133134. doi: 10.1371/journal.pone.0133134 (PMC4505853; doi:10.1371/journal.pone.0133134)
Supplement: S3 File — Abbreviations of localities correspond to Table 1. Samples within each population were numbered, and individuals collected within a single patch were indexed by letters A-F. (XLSX) [file pone.0133134.s007.xlsx]

## Sheet: S3_File
Sample code	Sample code	Distance [cm]
G1	G1-C	1
G1	G1-D	1
G1	G2	25
G1	G2-C	25
G1	G2-D	25
G1-C	G1-D	1
G1-C	G2	25
G1-C	G2-C	25
G1-C	G2-D	25
G1-D	G2	25
G1-D	G2-C	25
G1-D	G2-D	25
G2	G2-C	1
G2	G2-D	1
G2-C	G2-D	1
G3-D	G3-E	1
G3-D	G4	30
G3-D	G4-B	30
G3-D	G4-C	30
G3-E	G4	30
G3-E	G4-B	30
G3-E	G4-C	30
G4	G4-B	1
G4	G4-C	1
G4-B	G4-C	1
G5	G5-B	1
G5	G5-C	1
G5	G6-B	400
G5	G6-C	400
G5	G7-E	455
G5	G7-F	455
G5	G8	510
G5	G8-E	510
G5	G8-F	510
G5	G9-C	545
G5	G9-D	545
G5-B	G5-C	1
G5-B	G6-B	400
G5-B	G6-C	400
G5-B	G7-E	455
G5-B	G7-F	455
G5-B	G8	510
G5-B	G8-E	510
G5-B	G8-F	510
G5-B	G9-C	545
G5-B	G9-D	545
G5-C	G6-B	400
G5-C	G6-C	400
G5-C	G7-E	455
G5-C	G7-F	455
G5-C	G8	510
G5-C	G8-E	510
G5-C	G8-F	510
G5-C	G9-C	545
G5-C	G9-D	545
G6-B	G6-C	1
G6-B	G7-E	55
G6-B	G7-F	55
G6-B	G8	110
G6-B	G8-E	110
G6-B	G8-F	110
G6-B	G9-C	145
G6-B	G9-D	145
G6-C	G7-E	55
G6-C	G7-F	55
G6-C	G8	110
G6-C	G8-E	110
G6-C	G8-F	110
G6-C	G9-C	145
G6-C	G9-D	145
G7-E	G7-F	1
G7-E	G8	55
G7-E	G8-E	55
G7-E	G8-F	55
G7-E	G9-C	90
G7-E	G9-D	90
G7-F	G8	55
G7-F	G8-E	55
G7-F	G8-F	55
G7-F	G9-C	90
G7-F	G9-D	90
G8	G8-E	1
G8	G8-F	1
G8	G9-C	35
G8	G9-D	35
G8-E	G8-F	1
G8-E	G9-C	35
G8-E	G9-D	35
G8-F	G9-C	35
G8-F	G9-D	35
G9-C	G9-D	1
G1	G3	31000
G1	G3-D	31000
G1	G3-E	31000
G1	G4	31000
G1	G4-B	31000
G1	G4-C	31000
G1	G5	30000
G1	G5-B	30000
G1	G5-C	30000
G1	G6-B	30000
G1	G6-C	30000
G1	G7-E	30000
G1	G7-F	30000
G1	G8	30000
G1	G8-E	30000
G1	G8-F	30000
G1	G9-C	30000
G1	G9-D	30000
G1-C	G3	31000
G1-C	G3-D	31000
G1-C	G3-E	31000
G1-C	G4	31000
G1-C	G4-B	31000
G1-C	G4-C	31000
G1-C	G5	30000
G1-C	G5-B	30000
G1-C	G5-C	30000
G1-C	G6-B	30000
G1-C	G6-C	30000
G1-C	G7-E	30000
G1-C	G7-F	30000
G1-C	G8	30000
G1-C	G8-E	30000
G1-C	G8-F	30000
G1-C	G9-C	30000
G1-C	G9-D	30000
G1-D	G3	31000
G1-D	G3-D	31000
G1-D	G3-E	31000
G1-D	G4	31000
G1-D	G4-B	31000
G1-D	G4-C	31000
G1-D	G5	30000
G1-D	G5-B	30000
G1-D	G5-C	30000
G1-D	G6-B	30000
G1-D	G6-C	30000
G1-D	G7-E	30000
G1-D	G7-F	30000
G1-D	G8	30000
G1-D	G8-E	30000
G1-D	G8-F	30000
G1-D	G9-C	30000
G1-D	G9-D	30000
G2	G3	31000
G2	G3-D	31000
G2	G3-E	31000
G2	G4	31000
G2	G4-B	31000
G2	G4-C	31000
G2	G5	30000
G2	G5-B	30000
G2	G5-C	30000
G2	G6-B	30000
G2	G6-C	30000
G2	G7-E	30000
G2	G7-F	30000
G2	G8	30000
G2	G8-E	30000
G2	G8-F	30000
G2	G9-C	30000
G2	G9-D	30000
G2-C	G3	31000
G2-C	G3-D	31000
G2-C	G3-E	31000
G2-C	G4	31000
G2-C	G4-B	31000
G2-C	G4-C	31000
G2-C	G5	30000
G2-C	G5-B	30000
G2-C	G5-C	30000
G2-C	G6-B	30000
G2-C	G6-C	30000
G2-C	G7-E	30000
G2-C	G7-F	30000
G2-C	G8	30000
G2-C	G8-E	30000
G2-C	G8-F	30000
G2-C	G9-C	30000
G2-C	G9-D	30000
G2-D	G3	31000
G2-D	G3-D	31000
G2-D	G3-E	31000
G2-D	G4	31000
G2-D	G4-B	31000
G2-D	G4-C	31000
G2-D	G5	30000
G2-D	G5-B	30000
G2-D	G5-C	30000
G2-D	G6-B	30000
G2-D	G6-C	30000
G2-D	G7-E	30000
G2-D	G7-F	30000
G2-D	G8	30000
G2-D	G8-E	30000
G2-D	G8-F	30000
G2-D	G9-C	30000
G2-D	G9-D	30000
G3	G5	1500
G3	G5-B	1500
G3	G5-C	1500
G3	G6-B	1500
G3	G6-C	1500
G3	G7-E	1500
G3	G7-F	1500
G3	G8	1500
G3	G8-E	1500
G3	G8-F	1500
G3	G9-C	1500
G3	G9-D	1500
G3-D	G5	1500
G3-D	G5-B	1500
G3-D	G5-C	1500
G3-D	G6-B	1500
G3-D	G6-C	1500
G3-D	G7-E	1500
G3-D	G7-F	1500
G3-D	G8	1500
G3-D	G8-E	1500
G3-D	G8-F	1500
G3-D	G9-C	1500
G3-D	G9-D	1500
G3-E	G5	1500
G3-E	G5-B	1500
G3-E	G5-C	1500
G3-E	G6-B	1500
G3-E	G6-C	1500
G3-E	G7-E	1500
G3-E	G7-F	1500
G3-E	G8	1500
G3-E	G8-E	1500
G3-E	G8-F	1500
G3-E	G9-C	1500
G3-E	G9-D	1500
G4	G5	1500
G4	G5-B	1500
G4	G5-C	1500
G4	G6-B	1500
G4	G6-C	1500
G4	G7-E	1500
G4	G7-F	1500
G4	G8	1500
G4	G8-E	1500
G4	G8-F	1500
G4	G9-C	1500
G4	G9-D	1500
G4-B	G5	1500
G4-B	G5-B	1500
G4-B	G5-C	1500
G4-B	G6-B	1500
G4-B	G6-C	1500
G4-B	G7-E	1500
G4-B	G7-F	1500
G4-B	G8	1500
G4-B	G8-E	1500
G4-B	G8-F	1500
G4-B	G9-C	1500
G4-B	G9-D	1500
G4-C	G5	1500
G4-C	G5-B	1500
G4-C	G5-C	1500
G4-C	G6-B	1500
G4-C	G6-C	1500
G4-C	G7-E	1500
G4-C	G7-F	1500
G4-C	G8	1500
G4-C	G8-E	1500
G4-C	G8-F	1500
G4-C	G9-C	1500
G4-C	G9-D	1500
M1	M1-C	1
M1	M1-E	1
M1	M2	40
M1	M2-D	40
M1	M2-E	40
M1	M3	80
M1	M4	130
M1	M5	230
M1	M6	290
M1	M7	340
M1	M8	470
M1	M9	920
M1	M10	1030
M1-C	M1-E	1
M1-C	M2	40
M1-C	M2-D	40
M1-C	M2-E	40
M1-C	M3	80
M1-C	M4	130
M1-C	M5	230
M1-C	M6	290
M1-C	M7	340
M1-C	M8	470
M1-C	M9	920
M1-C	M10	1030
M1-E	M2	40
M1-E	M2-D	40
M1-E	M2-E	40
M1-E	M3	80
M1-E	M4	130
M1-E	M5	230
M1-E	M6	290
M1-E	M7	340
M1-E	M8	470
M1-E	M9	920
M1-E	M10	1030
M2	M2-D	1
M2	M2-E	1
M2	M3	40
M2	M4	90
M2	M5	190
M2	M6	250
M2	M7	300
M2	M8	430
M2	M9	880
M2	M10	990
M2-D	M2-E	1
M2-D	M3	40
M2-D	M4	90
M2-D	M5	190
M2-D	M6	250
M2-D	M7	300
M2-D	M8	430
M2-D	M9	880
M2-D	M10	990
M2-E	M3	40
M2-E	M4	90
M2-E	M5	190
M2-E	M6	250
M2-E	M7	300
M2-E	M8	430
M2-E	M9	880
M2-E	M10	990
M3	M4	50
M3	M5	150
M3	M6	210
M3	M7	260
M3	M8	390
M3	M9	840
M3	M10	950
M4	M5	100
M4	M6	160
M4	M7	210
M4	M8	340
M4	M9	790
M4	M10	900
M5	M6	60
M5	M7	110
M5	M8	240
M5	M9	690
M5	M10	800
M6	M7	50
M6	M8	180
M6	M9	630
M6	M10	740
M7	M8	130
M7	M9	580
M7	M10	690
M8	M9	450
M8	M10	560
M9	M10	110
M11	M11-B	1
M11	M11-D	1
M11	M12-B	55
M11	M12-D	55
M11-B	M11-D	1
M11-B	M12-B	55
M11-B	M12-D	55
M11-D	M12-B	55
M11-D	M12-D	55
M12-B	M12-D	1
M1	M11-B	7000
M1	M11-D	7000
M1	M12	7000
M1	M12-B	7000
M1	M12-D	7000
M1-C	M11-B	7000
M1-C	M11-D	7000
M1-C	M12	7000
M1-C	M12-B	7000
M1-C	M12-D	7000
M1-E	M11-B	7000
M1-E	M11-D	7000
M1-E	M12	7000
M1-E	M12-B	7000
M1-E	M12-D	7000
M2	M11-B	7000
M2	M11-D	7000
M2	M12	7000
M2	M12-B	7000
M2	M12-D	7000
M2-D	M11-B	7000
M2-D	M11-D	7000
M2-D	M12	7000
M2-D	M12-B	7000
M2-D	M12-D	7000
M2-E	M11-B	7000
M2-E	M11-D	7000
M2-E	M12	7000
M2-E	M12-B	7000
M2-E	M12-D	7000
M3	M11-B	7000
M3	M11-D	7000
M3	M12	7000
M3	M12-B	7000
M3	M12-D	7000
M4	M11-B	7000
M4	M11-D	7000
M4	M12	7000
M4	M12-B	7000
M4	M12-D	7000
M5	M11-B	7000
M5	M11-D	7000
M5	M12	7000
M5	M12-B	7000
M5	M12-D	7000
M6	M11-B	7000
M6	M11-D	7000
M6	M12	7000
M6	M12-B	7000
M6	M12-D	7000
M7	M11-B	7000
M7	M11-D	7000
M7	M12	7000
M7	M12-B	7000
M7	M12-D	7000
M8	M11-B	7000
M8	M11-D	7000
M8	M12	7000
M8	M12-B	7000
M8	M12-D	7000
M9	M11-B	7000
M9	M11-D	7000
M9	M12	7000
M9	M12-B	7000
M9	M12-D	7000
M10	M11-B	7000
M10	M11-D	7000
M10	M12	7000
M10	M12-B	7000
M10	M12-D	7000
M1	M11	7000
M1-C	M11	7000
M1-E	M11	7000
M2	M11	7000
M2-D	M11	7000
M2-E	M11	7000
M3	M11	7000
M4	M11	7000
M5	M11	7000
M6	M11	7000
M7	M11	7000
M8	M11	7000
M9	M11	7000
M10	M11	7000
Y1-B	Y1-C	1
Y2	Y2-E	1
Y2	Y2-F	1
Y2-E	Y2-F	1
Y3	Y3-B	1
Y3	Y3-C	1
Y3-B	Y3-C	1
Y4-B	Y4-C	1
Y5-C	Y5-D	1
Y5-C	Y6-C	40
Y5-C	Y6-E	40
Y5-C	Y7	220
Y5-C	Y7-C	220
Y5-C	Y7-D	220
Y5-D	Y6-C	40
Y5-D	Y6-E	40
Y5-D	Y7	220
Y5-D	Y7-C	220
Y5-D	Y7-D	220
Y6-C	Y6-E	1
Y6-C	Y7	180
Y6-C	Y7-C	180
Y6-C	Y7-D	180
Y6-E	Y7	180
Y6-E	Y7-C	180
Y6-E	Y7-D	180
Y7	Y7-C	1
Y7	Y7-D	1
Y7-C	Y7-D	1
Y1-B	Y2	2800
Y1-B	Y2-E	2800
Y1-B	Y2-F	2800
Y1-B	Y3	2800
Y1-B	Y3-B	2800
Y1-B	Y3-C	2800
Y1-B	Y4-B	4000
Y1-B	Y4-C	4000
Y1-B	Y5-C	6600
Y1-B	Y5-D	6600
Y1-B	Y6-C	6600
Y1-B	Y6-E	6600
Y1-B	Y7	6600
Y1-B	Y7-C	6600
Y1-B	Y7-D	6600
Y1-C	Y2	2800
Y1-C	Y2-E	2800
Y1-C	Y2-F	2800
Y1-C	Y3	2800
Y1-C	Y3-B	2800
Y1-C	Y3-C	2800
Y1-C	Y4-B	4000
Y1-C	Y4-C	4000
Y1-C	Y5-C	6600
Y1-C	Y5-D	6600
Y1-C	Y6-C	6600
Y1-C	Y6-E	6600
Y1-C	Y7	6600
Y1-C	Y7-C	6600
Y1-C	Y7-D	6600
Y2	Y3	100
Y2	Y3-B	100
Y2	Y3-C	100
Y2	Y4-B	1800
Y2	Y4-C	1800
Y2	Y5-C	5400
Y2	Y5-D	5400
Y2	Y6-C	5400
Y2	Y6-E	5400
Y2	Y7	5400
Y2	Y7-C	5400
Y2	Y7-D	5400
Y3	Y4-B	1800
Y3	Y4-C	1800
Y3	Y5-C	5400
Y3	Y5-D	5400
Y3	Y6-C	5400
Y3	Y6-E	5400
Y3	Y7	5400
Y3	Y7-C	5400
Y3	Y7-D	5400
Y3-B	Y4-B	1800
Y3-B	Y4-C	1800
Y3-B	Y5-C	5400
Y3-B	Y5-D	5400
Y3-B	Y6-C	5400
Y3-B	Y6-E	5400
Y3-B	Y7	5400
Y3-B	Y7-C	5400
Y3-B	Y7-D	5400
Y3-C	Y4-B	1800
Y3-C	Y4-C	1800
Y3-C	Y5-C	5400
Y3-C	Y5-D	5400
Y3-C	Y6-C	5400
Y3-C	Y6-E	5400
Y3-C	Y7	5400
Y3-C	Y7-C	5400
Y3-C	Y7-D	5400
Y4-B	Y5-D	4000
Y4-B	Y6-C	4000
Y4-B	Y6-E	4000
Y4-B	Y7	4000
Y4-B	Y7-C	4000
Y4-B	Y7-D	4000
Y4-C	Y5-D	4000
Y4-C	Y6-C	4000
Y4-C	Y6-E	4000
Y4-C	Y7	4000
Y4-C	Y7-C	4000
Y4-C	Y7-D	4000
P1	P1-B	1
P1	P1-D	1
P1	P2	80
P1	P2-C	80
P1	P2-E	80
P1-B	P1-D	1
P1-B	P2	80
P1-B	P2-C	80
P1-B	P2-E	80
P1-D	P2	80
P1-D	P2-C	80
P1-D	P2-E	80
P2	P2-C	1
P2	P2-E	1
P2-C	P2-E	1
P3	P3-B	1
P3	P3-C	1
P3	P4	50
P3	P4-D	50
P3	P4-E	50
P3	P5	110
P3-B	P3-C	1
P3-B	P4	50
P3-B	P4-D	50
P3-B	P4-E	50
P3-B	P5	110
P3-C	P4	50
P3-C	P4-D	50
P3-C	P4-E	50
P3-C	P5	110
P4	P4-D	1
P4	P4-E	1
P4	P5	60
P4-D	P4-E	1
P4-D	P5	60
P4-E	P5	60
P1	P3	400
P1	P3-B	400
P1	P3-C	400
P1	P4	400
P1	P4-D	400
P1	P4-E	400
P1	P5	400
P1-B	P3	400
P1-B	P3-B	400
P1-B	P3-C	400
P1-B	P4	400
P1-B	P4-D	400
P1-B	P4-E	400
P1-B	P5	400
P1-D	P3	400
P1-D	P3-B	400
P1-D	P3-C	400
P1-D	P4	400
P1-D	P4-D	400
P1-D	P4-E	400
P1-D	P5	400
P2	P3	400
P2	P3-B	400
P2	P3-C	400
P2	P4	400
P2	P4-D	400
P2	P4-E	400
P2	P5	400
P2-C	P3	400
P2-C	P3-B	400
P2-C	P3-C	400
P2-C	P4	400
P2-C	P4-D	400
P2-C	P4-E	400
P2-C	P5	400
P2-E	P3	400
P2-E	P3-B	400
P2-E	P3-C	400
P2-E	P4	400
P2-E	P4-D	400
P2-E	P4-E	400
P2-E	P5	400
R1	R1-A	1
R1	R1-B	1
R1	R2	20
R1	R2-A	20
R1-A	R1-B	1
R1-A	R2	20
R1-A	R2-A	20
R1-B	R2	20
R1-B	R2-A	20
R2	R2-A	1
Z1	Z1-B	1
Z1	Z1-C	1
Z1	Z2	15
Z1	Z2-C	15
Z1	Z2-D	15
Z1-B	Z1-C	1
Z1-B	Z2	15
Z1-B	Z2-C	15
Z1-B	Z2-D	15
Z1-C	Z2	15
Z1-C	Z2-C	15
Z1-C	Z2-D	15
Z2	Z2-C	1
Z2	Z2-D	1
Z2-C	Z2-D	1
Z4	Z5	300
Z4	Z6	770
Z4	Z7	815
Z4	Z8	935
Z4	Z9	980
Z4	Z10	1020
Z4	Z10-B	1020
Z4	Z10-D	1020
Z4	Z11	1040
Z4	Z11-C	1040
Z4	Z11-D	1040
Z5	Z6	470
Z5	Z7	515
Z5	Z8	635
Z5	Z9	680
Z5	Z10	720
Z5	Z10-B	720
Z5	Z10-D	720
Z5	Z11	740
Z5	Z11-C	740
Z5	Z11-D	740
Z6	Z7	47
Z6	Z8	165
Z6	Z9	210
Z6	Z10	250
Z6	Z10-B	250
Z6	Z10-D	250
Z6	Z11	270
Z6	Z11-C	270
Z6	Z11-D	270
Z7	Z8	120
Z7	Z9	165
Z7	Z10	205
Z7	Z10-B	205
Z7	Z10-D	205
Z7	Z11	225
Z7	Z11-C	225
Z7	Z11-D	225
Z8	Z9	45
Z8	Z10	85
Z8	Z10-B	85
Z8	Z10-D	85
Z8	Z11	105
Z8	Z11-C	105
Z8	Z11-D	105
Z9	Z10	40
Z9	Z10-B	40
Z9	Z10-D	40
Z9	Z11	60
Z9	Z11-C	60
Z9	Z11-D	60
Z10	Z10-B	1
Z10	Z10-D	1
Z10	Z11	20
Z10	Z11-C	20
Z10	Z11-D	20
Z10-B	Z10-D	1
Z10-B	Z11	20
Z10-B	Z11-C	20
Z10-B	Z11-D	20
Z10-D	Z11	20
Z10-D	Z11-C	20
Z10-D	Z11-D	20
Z11	Z11-C	1
Z11	Z11-D	1
Z11-C	Z11-D	1
Z14	Z16	520
Z14	Z17	620
Z16	Z17	100
Z18	Z19	95
Z18	Z20	160
Z18	Z21	235
Z18	Z22	295
Z18	Z23	485
Z19	Z20	65
Z19	Z21	140
Z19	Z22	200
Z19	Z23	390
Z20	Z21	75
Z20	Z22	135
Z20	Z23	235
Z21	Z22	60
Z21	Z23	250
Z22	Z23	190
Z24	Z24-C	1
Z24	Z24-E	1
Z24	Z26	195
Z24	Z26-B	195
Z24	Z26-D	195
Z24-C	Z24-E	1
Z24-C	Z26	195
Z24-C	Z26-B	195
Z24-C	Z26-D	195
Z24-E	Z26	195
Z24-E	Z26-B	195
Z24-E	Z26-D	195
Z26	Z26-B	1
Z26	Z26-D	1
Z26-B	Z26-D	1
Z27	Z28	120
Z27	Z31	715
Z27	Z33	935
Z28	Z31	595
Z28	Z33	815
Z31	Z33	220
Z37	Z38	40
Z37	Z39	70
Z38	Z39	30
Z41	Z42	100
Z41	Z42-C	100
Z41	Z42-D	100
Z41	Z43	135
Z41	Z43-C	135
Z41	Z43-D	135
Z42	Z42-C	1
Z42	Z42-D	1
Z42	Z43	35
Z42	Z43-C	35
Z42	Z43-D	35
Z42-C	Z42-D	1
Z42-C	Z43	35
Z42-C	Z43-C	35
Z42-C	Z43-D	35
Z42-D	Z43	35
Z42-D	Z43-C	35
Z42-D	Z43-D	35
Z43	Z43-C	1
Z43	Z43-D	1
Z43-C	Z43-D	1
Z47	Z49	310
Z47	Z50	350
Z47	Z51	450
Z47	Z52	520
Z47	Z53	615
Z47	Z54	745
Z47	Z55	895
Z49	Z50	40
Z49	Z51	140
Z49	Z52	210
Z49	Z53	305
Z49	Z54	435
Z49	Z55	585
Z50	Z51	100
Z50	Z52	170
Z50	Z53	265
Z50	Z54	395
Z50	Z55	545
Z51	Z52	70
Z51	Z53	165
Z51	Z54	295
Z51	Z55	445
Z52	Z53	95
Z52	Z54	225
Z52	Z55	375
Z53	Z54	130
Z53	Z55	280
Z54	Z55	150
Z1	Z3	4400
Z1	Z4	19300
Z1	Z5	19300
Z1	Z6	19300
Z1	Z7	19300
Z1	Z8	19300
Z1	Z9	19300
Z1	Z10	19300
Z1	Z10-B	19300
Z1	Z10-D	19300
Z1	Z11	19300
Z1	Z11-C	19300
Z1	Z11-D	19300
Z1	Z14	19800
Z1	Z16	19800
Z1	Z17	19800
Z1	Z18	18000
Z1	Z19	18000
Z1	Z20	18000
Z1	Z21	18000
Z1	Z22	18000
Z1	Z23	18000
Z1	Z24	18000
Z1	Z24-C	18000
Z1	Z24-E	18000
Z1	Z26	18000
Z1	Z26-B	18000
Z1	Z26-D	18000
Z1	Z27	36000
Z1	Z28	36000
Z1	Z31	36000
Z1	Z33	36000
Z1	Z37	36000
Z1	Z38	36000
Z1	Z39	36000
Z1	Z41	34400
Z1	Z42	34400
Z1	Z42-C	34400
Z1	Z42-D	34400
Z1	Z43	34400
Z1	Z43-C	34400
Z1	Z43-D	34400
Z1	Z47	90000
Z1	Z49	90000
Z1	Z50	90000
Z1	Z51	90000
Z1	Z52	90000
Z1	Z53	90000
Z1	Z54	90000
Z1	Z55	90000
Z1-B	Z3	4400
Z1-B	Z4	19300
Z1-B	Z5	19300
Z1-B	Z6	19300
Z1-B	Z7	19300
Z1-B	Z8	19300
Z1-B	Z9	19300
Z1-B	Z10	19300
Z1-B	Z10-B	19300
Z1-B	Z10-D	19300
Z1-B	Z11	19300
Z1-B	Z11-C	19300
Z1-B	Z11-D	19300
Z1-B	Z14	19800
Z1-B	Z16	19800
Z1-B	Z17	19800
Z1-B	Z18	18000
Z1-B	Z19	18000
Z1-B	Z20	18000
Z1-B	Z21	18000
Z1-B	Z22	18000
Z1-B	Z23	18000
Z1-B	Z24	18000
Z1-B	Z24-C	18000
Z1-B	Z24-E	18000
Z1-B	Z26	18000
Z1-B	Z26-B	18000
Z1-B	Z26-D	18000
Z1-B	Z27	36000
Z1-B	Z28	36000
Z1-B	Z31	36000
Z1-B	Z33	36000
Z1-B	Z37	36000
Z1-B	Z38	36000
Z1-B	Z39	36000
Z1-B	Z41	34400
Z1-B	Z42	34400
Z1-B	Z42-C	34400
Z1-B	Z42-D	34400
Z1-B	Z43	34400
Z1-B	Z43-C	34400
Z1-B	Z43-D	34400
Z1-B	Z47	90000
Z1-B	Z49	90000
Z1-B	Z50	90000
Z1-B	Z51	90000
Z1-B	Z52	90000
Z1-B	Z53	90000
Z1-B	Z54	90000
Z1-B	Z55	90000
Z1-C	Z3	4400
Z1-C	Z4	19300
Z1-C	Z5	19300
Z1-C	Z6	19300
Z1-C	Z7	19300
Z1-C	Z8	19300
Z1-C	Z9	19300
Z1-C	Z10	19300
Z1-C	Z10-B	19300
Z1-C	Z10-D	19300
Z1-C	Z11	19300
Z1-C	Z11-C	19300
Z1-C	Z11-D	19300
Z1-C	Z14	19800
Z1-C	Z16	19800
Z1-C	Z17	19800
Z1-C	Z18	18000
Z1-C	Z19	18000
Z1-C	Z20	18000
Z1-C	Z21	18000
Z1-C	Z22	18000
Z1-C	Z23	18000
Z1-C	Z24	18000
Z1-C	Z24-C	18000
Z1-C	Z24-E	18000
Z1-C	Z26	18000
Z1-C	Z26-B	18000
Z1-C	Z26-D	18000
Z1-C	Z27	36000
Z1-C	Z28	36000
Z1-C	Z31	36000
Z1-C	Z33	36000
Z1-C	Z37	36000
Z1-C	Z38	36000
Z1-C	Z39	36000
Z1-C	Z41	34400
Z1-C	Z42	34400
Z1-C	Z42-C	34400
Z1-C	Z42-D	34400
Z1-C	Z43	34400
Z1-C	Z43-C	34400
Z1-C	Z43-D	34400
Z1-C	Z47	90000
Z1-C	Z49	90000
Z1-C	Z50	90000
Z1-C	Z51	90000
Z1-C	Z52	90000
Z1-C	Z53	90000
Z1-C	Z54	90000
Z1-C	Z55	90000
Z2	Z3	4400
Z2	Z4	19300
Z2	Z5	19300
Z2	Z6	19300
Z2	Z7	19300
Z2	Z8	19300
Z2	Z9	19300
Z2	Z10	19300
Z2	Z10-B	19300
Z2	Z10-D	19300
Z2	Z11	19300
Z2	Z11-C	19300
Z2	Z11-D	19300
Z2	Z14	19800
Z2	Z16	19800
Z2	Z17	19800
Z2	Z18	18000
Z2	Z19	18000
Z2	Z20	18000
Z2	Z21	18000
Z2	Z22	18000
Z2	Z23	18000
Z2	Z24	18000
Z2	Z24-C	18000
Z2	Z24-E	18000
Z2	Z26	18000
Z2	Z26-B	18000
Z2	Z26-D	18000
Z2	Z27	36000
Z2	Z28	36000
Z2	Z31	36000
Z2	Z33	36000
Z2	Z37	36000
Z2	Z38	36000
Z2	Z39	36000
Z2	Z41	34400
Z2	Z42	34400
Z2	Z42-C	34400
Z2	Z42-D	34400
Z2	Z43	34400
Z2	Z43-C	34400
Z2	Z43-D	34400
Z2	Z47	90000
Z2	Z49	90000
Z2	Z50	90000
Z2	Z51	90000
Z2	Z52	90000
Z2	Z53	90000
Z2	Z54	90000
Z2	Z55	90000
Z2-C	Z3	4400
Z2-C	Z4	19300
Z2-C	Z5	19300
Z2-C	Z6	19300
Z2-C	Z7	19300
Z2-C	Z8	19300
Z2-C	Z9	19300
Z2-C	Z10	19300
Z2-C	Z10-B	19300
Z2-C	Z10-D	19300
Z2-C	Z11	19300
Z2-C	Z11-C	19300
Z2-C	Z11-D	19300
Z2-C	Z14	19800
Z2-C	Z16	19800
Z2-C	Z17	19800
Z2-C	Z18	18000
Z2-C	Z19	18000
Z2-C	Z20	18000
Z2-C	Z21	18000
Z2-C	Z22	18000
Z2-C	Z23	18000
Z2-C	Z24	18000
Z2-C	Z24-C	18000
Z2-C	Z24-E	18000
Z2-C	Z26	18000
Z2-C	Z26-B	18000
Z2-C	Z26-D	18000
Z2-C	Z27	36000
Z2-C	Z28	36000
Z2-C	Z31	36000
Z2-C	Z33	36000
Z2-C	Z37	36000
Z2-C	Z38	36000
Z2-C	Z39	36000
Z2-C	Z41	34400
Z2-C	Z42	34400
Z2-C	Z42-C	34400
Z2-C	Z42-D	34400
Z2-C	Z43	34400
Z2-C	Z43-C	34400
Z2-C	Z43-D	34400
Z2-C	Z47	90000
Z2-C	Z49	90000
Z2-C	Z50	90000
Z2-C	Z51	90000
Z2-C	Z52	90000
Z2-C	Z53	90000
Z2-C	Z54	90000
Z2-C	Z55	90000
Z2-D	Z3	4400
Z2-D	Z4	19300
Z2-D	Z5	19300
Z2-D	Z6	19300
Z2-D	Z7	19300
Z2-D	Z8	19300
Z2-D	Z9	19300
Z2-D	Z10	19300
Z2-D	Z10-B	19300
Z2-D	Z10-D	19300
Z2-D	Z11	19300
Z2-D	Z11-C	19300
Z2-D	Z11-D	19300
Z2-D	Z14	19800
Z2-D	Z16	19800
Z2-D	Z17	19800
Z2-D	Z18	18000
Z2-D	Z19	18000
Z2-D	Z20	18000
Z2-D	Z21	18000
Z2-D	Z22	18000
Z2-D	Z23	18000
Z2-D	Z24	18000
Z2-D	Z24-C	18000
Z2-D	Z24-E	18000
Z2-D	Z26	18000
Z2-D	Z26-B	18000
Z2-D	Z26-D	18000
Z2-D	Z27	36000
Z2-D	Z28	36000
Z2-D	Z31	36000
Z2-D	Z33	36000
Z2-D	Z37	36000
Z2-D	Z38	36000
Z2-D	Z39	36000
Z2-D	Z41	34400
Z2-D	Z42	34400
Z2-D	Z42-C	34400
Z2-D	Z42-D	34400
Z2-D	Z43	34400
Z2-D	Z43-C	34400
Z2-D	Z43-D	34400
Z2-D	Z47	90000
Z2-D	Z49	90000
Z2-D	Z50	90000
Z2-D	Z51	90000
Z2-D	Z52	90000
Z2-D	Z53	90000
Z2-D	Z54	90000
Z2-D	Z55	90000
Z3	Z4	15500
Z3	Z5	15500
Z3	Z6	15500
Z3	Z7	15500
Z3	Z8	15500
Z3	Z9	15500
Z3	Z10	15500
Z3	Z10-B	15500
Z3	Z10-D	15500
Z3	Z11	15500
Z3	Z11-C	15500
Z3	Z11-D	15500
Z3	Z14	15800
Z3	Z16	15800
Z3	Z17	15800
Z3	Z18	13600
Z3	Z19	13600
Z3	Z20	13600
Z3	Z21	13600
Z3	Z22	13600
Z3	Z23	13600
Z3	Z24	13600
Z3	Z24-C	13600
Z3	Z24-E	13600
Z3	Z26	13600
Z3	Z26-B	13600
Z3	Z26-D	13600
Z3	Z27	31700
Z3	Z28	31700
Z3	Z31	31700
Z3	Z33	31700
Z3	Z37	31700
Z3	Z38	31700
Z3	Z39	31700
Z3	Z41	30000
Z3	Z42	30000
Z3	Z42-C	30000
Z3	Z42-D	30000
Z3	Z43	30000
Z3	Z43-C	30000
Z3	Z43-D	30000
Z3	Z47	85600
Z3	Z49	85600
Z3	Z50	85600
Z3	Z51	85600
Z3	Z52	85600
Z3	Z53	85600
Z3	Z54	85600
Z3	Z55	85600
Z4	Z14	1400
Z4	Z16	1400
Z4	Z17	1400
Z4	Z18	8100
Z4	Z19	8100
Z4	Z20	8100
Z4	Z21	8100
Z4	Z22	8100
Z4	Z23	8100
Z4	Z24	8100
Z4	Z24-C	8100
Z4	Z24-E	8100
Z4	Z26	8100
Z4	Z26-B	8100
Z4	Z26-D	8100
Z4	Z27	17000
Z4	Z28	17000
Z4	Z31	17000
Z4	Z33	17000
Z4	Z37	17000
Z4	Z38	17000
Z4	Z39	17000
Z4	Z41	15500
Z4	Z42	15500
Z4	Z42-C	15500
Z4	Z42-D	15500
Z4	Z43	15500
Z4	Z43-C	15500
Z4	Z43-D	15500
Z4	Z47	71300
Z4	Z49	71300
Z4	Z50	71300
Z4	Z51	71300
Z4	Z52	71300
Z4	Z53	71300
Z4	Z54	71300
Z4	Z55	71300
Z5	Z14	1400
Z5	Z16	1400
Z5	Z17	1400
Z5	Z18	8100
Z5	Z19	8100
Z5	Z20	8100
Z5	Z21	8100
Z5	Z22	8100
Z5	Z23	8100
Z5	Z24	8100
Z5	Z24-C	8100
Z5	Z24-E	8100
Z5	Z26	8100
Z5	Z26-B	8100
Z5	Z26-D	8100
Z5	Z27	17000
Z5	Z28	17000
Z5	Z31	17000
Z5	Z33	17000
Z5	Z37	17000
Z5	Z38	17000
Z5	Z39	17000
Z5	Z41	15500
Z5	Z42	15500
Z5	Z42-C	15500
Z5	Z42-D	15500
Z5	Z43	15500
Z5	Z43-C	15500
Z5	Z43-D	15500
Z5	Z47	71300
Z5	Z49	71300
Z5	Z50	71300
Z5	Z51	71300
Z5	Z52	71300
Z5	Z53	71300
Z5	Z54	71300
Z5	Z55	71300
Z6	Z14	1400
Z6	Z16	1400
Z6	Z17	1400
Z6	Z18	8100
Z6	Z19	8100
Z6	Z20	8100
Z6	Z21	8100
Z6	Z22	8100
Z6	Z23	8100
Z6	Z24	8100
Z6	Z24-C	8100
Z6	Z24-E	8100
Z6	Z26	8100
Z6	Z26-B	8100
Z6	Z26-D	8100
Z6	Z27	17000
Z6	Z28	17000
Z6	Z31	17000
Z6	Z33	17000
Z6	Z37	17000
Z6	Z38	17000
Z6	Z39	17000
Z6	Z41	15500
Z6	Z42	15500
Z6	Z42-C	15500
Z6	Z42-D	15500
Z6	Z43	15500
Z6	Z43-C	15500
Z6	Z43-D	15500
Z6	Z47	71300
Z6	Z49	71300
Z6	Z50	71300
Z6	Z51	71300
Z6	Z52	71300
Z6	Z53	71300
Z6	Z54	71300
Z6	Z55	71300
Z7	Z14	1400
Z7	Z16	1400
Z7	Z17	1400
Z7	Z18	8100
Z7	Z19	8100
Z7	Z20	8100
Z7	Z21	8100
Z7	Z22	8100
Z7	Z23	8100
Z7	Z24	8100
Z7	Z24-C	8100
Z7	Z24-E	8100
Z7	Z26	8100
Z7	Z26-B	8100
Z7	Z26-D	8100
Z7	Z27	17000
Z7	Z28	17000
Z7	Z31	17000
Z7	Z33	17000
Z7	Z37	17000
Z7	Z38	17000
Z7	Z39	17000
Z7	Z41	15500
Z7	Z42	15500
Z7	Z42-C	15500
Z7	Z42-D	15500
Z7	Z43	15500
Z7	Z43-C	15500
Z7	Z43-D	15500
Z7	Z47	71300
Z7	Z49	71300
Z7	Z50	71300
Z7	Z51	71300
Z7	Z52	71300
Z7	Z53	71300
Z7	Z54	71300
Z7	Z55	71300
Z8	Z14	1400
Z8	Z16	1400
Z8	Z17	1400
Z8	Z18	8100
Z8	Z19	8100
Z8	Z20	8100
Z8	Z21	8100
Z8	Z22	8100
Z8	Z23	8100
Z8	Z24	8100
Z8	Z24-C	8100
Z8	Z24-E	8100
Z8	Z26	8100
Z8	Z26-B	8100
Z8	Z26-D	8100
Z8	Z27	17000
Z8	Z28	17000
Z8	Z31	17000
Z8	Z33	17000
Z8	Z37	17000
Z8	Z38	17000
Z8	Z39	17000
Z8	Z41	15500
Z8	Z42	15500
Z8	Z42-C	15500
Z8	Z42-D	15500
Z8	Z43	15500
Z8	Z43-C	15500
Z8	Z43-D	15500
Z8	Z47	71300
Z8	Z49	71300
Z8	Z50	71300
Z8	Z51	71300
Z8	Z52	71300
Z8	Z53	71300
Z8	Z54	71300
Z8	Z55	71300
Z9	Z14	1400
Z9	Z16	1400
Z9	Z17	1400
Z9	Z18	8100
Z9	Z19	8100
Z9	Z20	8100
Z9	Z21	8100
Z9	Z22	8100
Z9	Z23	8100
Z9	Z24	8100
Z9	Z24-C	8100
Z9	Z24-E	8100
Z9	Z26	8100
Z9	Z26-B	8100
Z9	Z26-D	8100
Z9	Z27	17000
Z9	Z28	17000
Z9	Z31	17000
Z9	Z33	17000
Z9	Z37	17000
Z9	Z38	17000
Z9	Z39	17000
Z9	Z41	15500
Z9	Z42	15500
Z9	Z42-C	15500
Z9	Z42-D	15500
Z9	Z43	15500
Z9	Z43-C	15500
Z9	Z43-D	15500
Z9	Z47	71300
Z9	Z49	71300
Z9	Z50	71300
Z9	Z51	71300
Z9	Z52	71300
Z9	Z53	71300
Z9	Z54	71300
Z9	Z55	71300
Z10	Z14	1400
Z10	Z16	1400
Z10	Z17	1400
Z10	Z18	8100
Z10	Z19	8100
Z10	Z20	8100
Z10	Z21	8100
Z10	Z22	8100
Z10	Z23	8100
Z10	Z24	8100
Z10	Z24-C	8100
Z10	Z24-E	8100
Z10	Z26	8100
Z10	Z26-B	8100
Z10	Z26-D	8100
Z10	Z27	17000
Z10	Z28	17000
Z10	Z31	17000
Z10	Z33	17000
Z10	Z37	17000
Z10	Z38	17000
Z10	Z39	17000
Z10	Z41	15500
Z10	Z42	15500
Z10	Z42-C	15500
Z10	Z42-D	15500
Z10	Z43	15500
Z10	Z43-C	15500
Z10	Z43-D	15500
Z10	Z47	71300
Z10	Z49	71300
Z10	Z50	71300
Z10	Z51	71300
Z10	Z52	71300
Z10	Z53	71300
Z10	Z54	71300
Z10	Z55	71300
Z10-B	Z14	1400
Z10-B	Z16	1400
Z10-B	Z17	1400
Z10-B	Z18	8100
Z10-B	Z19	8100
Z10-B	Z20	8100
Z10-B	Z21	8100
Z10-B	Z22	8100
Z10-B	Z23	8100
Z10-B	Z24	8100
Z10-B	Z24-C	8100
Z10-B	Z24-E	8100
Z10-B	Z26	8100
Z10-B	Z26-B	8100
Z10-B	Z26-D	8100
Z10-B	Z27	17000
Z10-B	Z28	17000
Z10-B	Z31	17000
Z10-B	Z33	17000
Z10-B	Z37	17000
Z10-B	Z38	17000
Z10-B	Z39	17000
Z10-B	Z41	15500
Z10-B	Z42	15500
Z10-B	Z42-C	15500
Z10-B	Z42-D	15500
Z10-B	Z43	15500
Z10-B	Z43-C	15500
Z10-B	Z43-D	15500
Z10-B	Z47	71300
Z10-B	Z49	71300
Z10-B	Z50	71300
Z10-B	Z51	71300
Z10-B	Z52	71300
Z10-B	Z53	71300
Z10-B	Z54	71300
Z10-B	Z55	71300
Z10-D	Z14	1400
Z10-D	Z16	1400
Z10-D	Z17	1400
Z10-D	Z18	8100
Z10-D	Z19	8100
Z10-D	Z20	8100
Z10-D	Z21	8100
Z10-D	Z22	8100
Z10-D	Z23	8100
Z10-D	Z24	8100
Z10-D	Z24-C	8100
Z10-D	Z24-E	8100
Z10-D	Z26	8100
Z10-D	Z26-B	8100
Z10-D	Z26-D	8100
Z10-D	Z27	17000
Z10-D	Z28	17000
Z10-D	Z31	17000
Z10-D	Z33	17000
Z10-D	Z37	17000
Z10-D	Z38	17000
Z10-D	Z39	17000
Z10-D	Z41	15500
Z10-D	Z42	15500
Z10-D	Z42-C	15500
Z10-D	Z42-D	15500
Z10-D	Z43	15500
Z10-D	Z43-C	15500
Z10-D	Z43-D	15500
Z10-D	Z47	71300
Z10-D	Z49	71300
Z10-D	Z50	71300
Z10-D	Z51	71300
Z10-D	Z52	71300
Z10-D	Z53	71300
Z10-D	Z54	71300
Z10-D	Z55	71300
Z11	Z14	1400
Z11	Z16	1400
Z11	Z17	1400
Z11	Z18	8100
Z11	Z19	8100
Z11	Z20	8100
Z11	Z21	8100
Z11	Z22	8100
Z11	Z23	8100
Z11	Z24	8100
Z11	Z24-C	8100
Z11	Z24-E	8100
Z11	Z26	8100
Z11	Z26-B	8100
Z11	Z26-D	8100
Z11	Z27	17000
Z11	Z28	17000
Z11	Z31	17000
Z11	Z33	17000
Z11	Z37	17000
Z11	Z38	17000
Z11	Z39	17000
Z11	Z41	15500
Z11	Z42	15500
Z11	Z42-C	15500
Z11	Z42-D	15500
Z11	Z43	15500
Z11	Z43-C	15500
Z11	Z43-D	15500
Z11	Z47	71300
Z11	Z49	71300
Z11	Z50	71300
Z11	Z51	71300
Z11	Z52	71300
Z11	Z53	71300
Z11	Z54	71300
Z11	Z55	71300
Z11-C	Z14	1400
Z11-C	Z16	1400
Z11-C	Z17	1400
Z11-C	Z18	8100
Z11-C	Z19	8100
Z11-C	Z20	8100
Z11-C	Z21	8100
Z11-C	Z22	8100
Z11-C	Z23	8100
Z11-C	Z24	8100
Z11-C	Z24-C	8100
Z11-C	Z24-E	8100
Z11-C	Z26	8100
Z11-C	Z26-B	8100
Z11-C	Z26-D	8100
Z11-C	Z27	17000
Z11-C	Z28	17000
Z11-C	Z31	17000
Z11-C	Z33	17000
Z11-C	Z37	17000
Z11-C	Z38	17000
Z11-C	Z39	17000
Z11-C	Z41	15500
Z11-C	Z42	15500
Z11-C	Z42-C	15500
Z11-C	Z42-D	15500
Z11-C	Z43	15500
Z11-C	Z43-C	15500
Z11-C	Z43-D	15500
Z11-C	Z47	71300
Z11-C	Z49	71300
Z11-C	Z50	71300
Z11-C	Z51	71300
Z11-C	Z52	71300
Z11-C	Z53	71300
Z11-C	Z54	71300
Z11-C	Z55	71300
Z11-D	Z14	1400
Z11-D	Z16	1400
Z11-D	Z17	1400
Z11-D	Z18	8100
Z11-D	Z19	8100
Z11-D	Z20	8100
Z11-D	Z21	8100
Z11-D	Z22	8100
Z11-D	Z23	8100
Z11-D	Z24	8100
Z11-D	Z24-C	8100
Z11-D	Z24-E	8100
Z11-D	Z26	8100
Z11-D	Z26-B	8100
Z11-D	Z26-D	8100
Z11-D	Z27	17000
Z11-D	Z28	17000
Z11-D	Z31	17000
Z11-D	Z33	17000
Z11-D	Z37	17000
Z11-D	Z38	17000
Z11-D	Z39	17000
Z11-D	Z41	15500
Z11-D	Z42	15500
Z11-D	Z42-C	15500
Z11-D	Z42-D	15500
Z11-D	Z43	15500
Z11-D	Z43-C	15500
Z11-D	Z43-D	15500
Z11-D	Z47	71300
Z11-D	Z49	71300
Z11-D	Z50	71300
Z11-D	Z51	71300
Z11-D	Z52	71300
Z11-D	Z53	71300
Z11-D	Z54	71300
Z11-D	Z55	71300
Z14	Z18	7000
Z14	Z19	7000
Z14	Z20	7000
Z14	Z21	7000
Z14	Z22	7000
Z14	Z23	7000
Z14	Z24	7000
Z14	Z24-C	7000
Z14	Z24-E	7000
Z14	Z26	7000
Z14	Z26-B	7000
Z14	Z26-D	7000
Z14	Z27	16300
Z14	Z28	16300
Z14	Z31	16300
Z14	Z33	16300
Z14	Z37	16300
Z14	Z38	16300
Z14	Z39	16300
Z14	Z41	15800
Z14	Z42	15800
Z14	Z42-C	15800
Z14	Z42-D	15800
Z14	Z43	15800
Z14	Z43-C	15800
Z14	Z43-D	15800
Z14	Z47	70500
Z14	Z49	70500
Z14	Z50	70500
Z14	Z51	70500
Z14	Z52	70500
Z14	Z53	70500
Z14	Z54	70500
Z14	Z55	70500
Z16	Z18	7000
Z16	Z19	7000
Z16	Z20	7000
Z16	Z21	7000
Z16	Z22	7000
Z16	Z23	7000
Z16	Z24	7000
Z16	Z24-C	7000
Z16	Z24-E	7000
Z16	Z26	7000
Z16	Z26-B	7000
Z16	Z26-D	7000
Z16	Z27	16300
Z16	Z28	16300
Z16	Z31	16300
Z16	Z33	16300
Z16	Z37	16300
Z16	Z38	16300
Z16	Z39	16300
Z16	Z41	15800
Z16	Z42	15800
Z16	Z42-C	15800
Z16	Z42-D	15800
Z16	Z43	15800
Z16	Z43-C	15800
Z16	Z43-D	15800
Z16	Z47	70500
Z16	Z49	70500
Z16	Z50	70500
Z16	Z51	70500
Z16	Z52	70500
Z16	Z53	70500
Z16	Z54	70500
Z16	Z55	70500
Z17	Z18	7000
Z17	Z19	7000
Z17	Z20	7000
Z17	Z21	7000
Z17	Z22	7000
Z17	Z23	7000
Z17	Z24	7000
Z17	Z24-C	7000
Z17	Z24-E	7000
Z17	Z26	7000
Z17	Z26-B	7000
Z17	Z26-D	7000
Z17	Z27	16300
Z17	Z28	16300
Z17	Z31	16300
Z17	Z33	16300
Z17	Z37	16300
Z17	Z38	16300
Z17	Z39	16300
Z17	Z41	15800
Z17	Z42	15800
Z17	Z42-C	15800
Z17	Z42-D	15800
Z17	Z43	15800
Z17	Z43-C	15800
Z17	Z43-D	15800
Z17	Z47	70500
Z17	Z49	70500
Z17	Z50	70500
Z17	Z51	70500
Z17	Z52	70500
Z17	Z53	70500
Z17	Z54	70500
Z17	Z55	70500
Z18	Z24	70
Z18	Z24-C	70
Z18	Z24-E	70
Z18	Z26	210
Z18	Z26-B	210
Z18	Z26-D	210
Z18	Z27	19300
Z18	Z28	19300
Z18	Z31	19300
Z18	Z33	19300
Z18	Z37	19300
Z18	Z38	19300
Z18	Z39	19300
Z18	Z41	17900
Z18	Z42	17900
Z18	Z42-C	17900
Z18	Z42-D	17900
Z18	Z43	17900
Z18	Z43-C	17900
Z18	Z43-D	17900
Z18	Z47	5400
Z18	Z49	5400
Z18	Z50	5400
Z18	Z51	5400
Z18	Z52	5400
Z18	Z53	5400
Z18	Z54	5400
Z18	Z55	5400
Z19	Z24	110
Z19	Z24-C	110
Z19	Z24-E	110
Z19	Z26	160
Z19	Z26-B	160
Z19	Z26-D	160
Z19	Z27	19300
Z19	Z28	19300
Z19	Z31	19300
Z19	Z33	19300
Z19	Z37	19300
Z19	Z38	19300
Z19	Z39	19300
Z19	Z41	17900
Z19	Z42	17900
Z19	Z42-C	17900
Z19	Z42-D	17900
Z19	Z43	17900
Z19	Z43-C	17900
Z19	Z43-D	17900
Z19	Z47	5400
Z19	Z49	5400
Z19	Z50	5400
Z19	Z51	5400
Z19	Z52	5400
Z19	Z53	5400
Z19	Z54	5400
Z19	Z55	5400
Z20	Z24	170
Z20	Z24-C	170
Z20	Z24-E	170
Z20	Z26	80
Z20	Z26-B	80
Z20	Z26-D	80
Z20	Z27	19300
Z20	Z28	19300
Z20	Z31	19300
Z20	Z33	19300
Z20	Z37	19300
Z20	Z38	19300
Z20	Z39	19300
Z20	Z41	17900
Z20	Z42	17900
Z20	Z42-C	17900
Z20	Z42-D	17900
Z20	Z43	17900
Z20	Z43-C	17900
Z20	Z43-D	17900
Z20	Z47	5400
Z20	Z49	5400
Z20	Z50	5400
Z20	Z51	5400
Z20	Z52	5400
Z20	Z53	5400
Z20	Z54	5400
Z20	Z55	5400
Z21	Z24	250
Z21	Z24-C	250
Z21	Z24-E	250
Z21	Z26	70
Z21	Z26-B	70
Z21	Z26-D	70
Z21	Z27	19300
Z21	Z28	19300
Z21	Z31	19300
Z21	Z33	19300
Z21	Z37	19300
Z21	Z38	19300
Z21	Z39	19300
Z21	Z41	17900
Z21	Z42	17900
Z21	Z42-C	17900
Z21	Z42-D	17900
Z21	Z43	17900
Z21	Z43-C	17900
Z21	Z43-D	17900
Z21	Z47	5400
Z21	Z49	5400
Z21	Z50	5400
Z21	Z51	5400
Z21	Z52	5400
Z21	Z53	5400
Z21	Z54	5400
Z21	Z55	5400
Z22	Z24	300
Z22	Z24-C	300
Z22	Z24-E	300
Z22	Z26	90
Z22	Z26-B	90
Z22	Z26-D	90
Z22	Z27	19300
Z22	Z28	19300
Z22	Z31	19300
Z22	Z33	19300
Z22	Z37	19300
Z22	Z38	19300
Z22	Z39	19300
Z22	Z41	17900
Z22	Z42	17900
Z22	Z42-C	17900
Z22	Z42-D	17900
Z22	Z43	17900
Z22	Z43-C	17900
Z22	Z43-D	17900
Z22	Z47	5400
Z22	Z49	5400
Z22	Z50	5400
Z22	Z51	5400
Z22	Z52	5400
Z22	Z53	5400
Z22	Z54	5400
Z22	Z55	5400
Z23	Z24	450
Z23	Z24-C	450
Z23	Z24-E	450
Z23	Z26	160
Z23	Z26-B	160
Z23	Z26-D	160
Z23	Z27	19300
Z23	Z28	19300
Z23	Z31	19300
Z23	Z33	19300
Z23	Z37	19300
Z23	Z38	19300
Z23	Z39	19300
Z23	Z41	17900
Z23	Z42	17900
Z23	Z42-C	17900
Z23	Z42-D	17900
Z23	Z43	17900
Z23	Z43-C	17900
Z23	Z43-D	17900
Z23	Z47	5400
Z23	Z49	5400
Z23	Z50	5400
Z23	Z51	5400
Z23	Z52	5400
Z23	Z53	5400
Z23	Z54	5400
Z23	Z55	5400
Z24	Z27	19300
Z24	Z28	19300
Z24	Z31	19300
Z24	Z33	19300
Z24	Z37	19300
Z24	Z38	19300
Z24	Z39	19300
Z24	Z41	17900
Z24	Z42	17900
Z24	Z42-C	17900
Z24	Z42-D	17900
Z24	Z43	17900
Z24	Z43-C	17900
Z24	Z43-D	17900
Z24	Z47	72900
Z24	Z49	72900
Z24	Z50	72900
Z24	Z51	72900
Z24	Z52	72900
Z24	Z53	72900
Z24	Z54	72900
Z24	Z55	72900
Z24-C	Z27	19300
Z24-C	Z28	19300
Z24-C	Z31	19300
Z24-C	Z33	19300
Z24-C	Z37	19300
Z24-C	Z38	19300
Z24-C	Z39	19300
Z24-C	Z41	17900
Z24-C	Z42	17900
Z24-C	Z42-C	17900
Z24-C	Z42-D	17900
Z24-C	Z43	17900
Z24-C	Z43-C	17900
Z24-C	Z43-D	17900
Z24-C	Z47	72900
Z24-C	Z49	72900
Z24-C	Z50	72900
Z24-C	Z51	72900
Z24-C	Z52	72900
Z24-C	Z53	72900
Z24-C	Z54	72900
Z24-C	Z55	72900
Z24-E	Z27	19300
Z24-E	Z28	19300
Z24-E	Z31	19300
Z24-E	Z33	19300
Z24-E	Z37	19300
Z24-E	Z38	19300
Z24-E	Z39	19300
Z24-E	Z41	17900
Z24-E	Z42	17900
Z24-E	Z42-C	17900
Z24-E	Z42-D	17900
Z24-E	Z43	17900
Z24-E	Z43-C	17900
Z24-E	Z43-D	17900
Z24-E	Z47	72900
Z24-E	Z49	72900
Z24-E	Z50	72900
Z24-E	Z51	72900
Z24-E	Z52	72900
Z24-E	Z53	72900
Z24-E	Z54	72900
Z24-E	Z55	72900
Z26	Z27	19300
Z26	Z28	19300
Z26	Z31	19300
Z26	Z33	19300
Z26	Z37	19300
Z26	Z38	19300
Z26	Z39	19300
Z26	Z41	17900
Z26	Z42	17900
Z26	Z42-C	17900
Z26	Z42-D	17900
Z26	Z43	17900
Z26	Z43-C	17900
Z26	Z43-D	17900
Z26	Z47	72900
Z26	Z49	72900
Z26	Z50	72900
Z26	Z51	72900
Z26	Z52	72900
Z26	Z53	72900
Z26	Z54	72900
Z26	Z55	72900
Z26-B	Z27	19300
Z26-B	Z28	19300
Z26-B	Z31	19300
Z26-B	Z33	19300
Z26-B	Z37	19300
Z26-B	Z38	19300
Z26-B	Z39	19300
Z26-B	Z41	17900
Z26-B	Z42	17900
Z26-B	Z42-C	17900
Z26-B	Z42-D	17900
Z26-B	Z43	17900
Z26-B	Z43-C	17900
Z26-B	Z43-D	17900
Z26-B	Z47	72900
Z26-B	Z49	72900
Z26-B	Z50	72900
Z26-B	Z51	72900
Z26-B	Z52	72900
Z26-B	Z53	72900
Z26-B	Z54	72900
Z26-B	Z55	72900
[truncated: 8,729 more rows]
